# Supplementary material for: The 287,403 bp Mitochondrial Genome of Ectomycorrhizal Fungus Tuber calosporum Reveals Intron Expansion, tRNA Loss, and Gene Rearrangement
Source: Front Microbiol. 2020 Dec 9;11:591453. doi: 10.3389/fmicb.2020.591453 (PMC7756005; doi:10.3389/fmicb.2020.591453)
Supplement: Supplementary file 1 [file Table_1.XLSX]

## Sheet: Table S1
Table S1 Gene features and organization of the Tuber calosporum mitogenome
Gene	Start	Stop	Length	Intergenic nucleotides (bp)	Notes
cox1	1	65923	65923	526
exon1	1	59	59
exon2	3101	3295	195
exon3	8745	8794	50
exon4	12426	12522	97
exon5	20495	20605	111
exon6	23897	23935	39
exon7	26587	26637	51
exon8	27833	27946	114
exon9	37241	37351	111
exon10	42867	42964	98
exon11	45009	45059	51
exon12	47357	47380	24
exon13	48923	49102	180
exon14	59028	59113	86
exon15	60585	60609	25
exon16	65598	65923	326
orf869	61	2670	2610		reverse transcriptase/maturase
orf365	5225	6322	1098		LAGLIDADG endonuclease
orf334	6515	7519	1005		LAGLIDADG endonuclease
orf86	7503	7763	261		GIY-YIG endonuclease
orf192	7727	8305	579		GIY-YIG endonuclease
orf267	8815	9618	804		GIY-YIG endonuclease
orf630	9959	11851	1893		LAGLIDADG endonuclease
orf341	12751	13776	1026		LAGLIDADG endonuclease
orf454	13812	15176	1365		LAGLIDADG endonuclease
orf304	15136	16050	915		LAGLIDADG endonuclease
orf320	16005	16967	963		LAGLIDADG endonuclease
orf296	17419	18309	891		LAGLIDADG endonuclease
orf137	18249	18662	414		GIY-YIG endonuclease
orf153	19323	19784	462		GIY-YIG endonuclease
orf430	20610	21902	1293		GIY-YIG endonuclease
orf222	22139	22807	669		GIY-YIG endonuclease
orf73	23235	23456	222		GIY-YIG endonuclease
orf194	24346	24930	585		LAGLIDADG endonuclease
orf222	25067	25735	669		LAGLIDADG endonuclease
orf124	25950	26324	375		LAGLIDADG endonuclease
orf360	26639	27721	1083		LAGLIDADG endonuclease
orf468	27957	29363	1407		GIY-YIG endonuclease
orf214	29509	30153	645		GIY-YIG endonuclease
orf158	30883	31359	477		LAGLIDADG endonuclease
orf144	31347	31781	435		LAGLIDADG endonuclease
orf329	31965	32954	990		LAGLIDADG endonuclease
orf77	33639	33872	234		LAGLIDADG endonuclease
orf227	33815	34498	684		LAGLIDADG endonuclease
orf107	34724	35047	324		LAGLIDADG endonuclease
orf246	35008	35748	741		LAGLIDADG endonuclease
orf322	35920	36888	969		LAGLIDADG endonuclease
orf372	37371	38489	1119		LAGLIDADG endonuclease
orf84	39455	39709	255		GIY-YIG endonuclease
orf190	39598	40170	573		GIY-YIG endonuclease
orf183	40189	40740	552		GIY-YIG endonuclease
orf160	40826	41308	483		LAGLIDADG endonuclease
orf239	41658	42377	720		LAGLIDADG endonuclease
orf93	42494	42775	282		LAGLIDADG endonuclease
orf494	42970	44454	1485		LAGLIDADG endonuclease
orf389	45386	46555	1170		LAGLIDADG endonuclease
orf136	46664	47074	411		GIY-YIG endonuclease
orf253	47630	48391	762		LAGLIDADG endonuclease
orf252	49474	50232	759		LAGLIDADG endonuclease
orf148	50343	50789	447		GIY-YIG endonuclease
orf85	50747	51004	258		GIY-YIG endonuclease
orf137	50962	51375	414		GIY-YIG endonuclease
orf111	51296	51631	336		hypothetical protein
orf251	51933	52688	756		GIY-YIG endonuclease
orf301	53251	54156	906		LAGLIDADG endonuclease
orf82	54541	54789	249		LAGLIDADG endonuclease
orf49	54753	54902	150		LAGLIDADG endonuclease
orf111	55033	55368	336		LAGLIDADG endonuclease
orf278	55817	56653	837		LAGLIDADG endonuclease
orf163	57465	57956	492		GIY-YIG endonuclease
orf294	59434	60318	885		GIY-YIG endonuclease
orf188	61408	61974	567		GIY-YIG endonuclease
orf229	62413	63102	690		GIY-YIG endonuclease
orf240	63124	63846	723		GIY-YIG endonuclease
orf139	64491	64910	420		GIY-YIG endonuclease
orf227	64903	65586	684		GIY-YIG endonuclease
rns	66450	72854	6405	279
orf193	73134	73715	582	909	GIY-YIG endonuclease
trnN	74625	74695	71	229
orf228	74925	75611	687	-10	GIY-YIG endonuclease
orf211	75602	76237	636	1008	GIY-YIG endonuclease
nad6	77246	78073	828	1167
cox3	79241	94072	14832	183
exon1	79241	79361	121
exon2	82685	82780	96
exon3	84395	84512	118
exon4	87588	87681	94
exon5	89719	89924	206
exon6	93898	94072	175
orf761	79364	81649	2286		LAGLIDADG endonuclease
orf184	81786	82340	555		LAGLIDADG endonuclease
orf324	82783	83757	975		LAGLIDADG endonuclease
orf247	84857	85600	744		LAGLIDADG endonuclease
orf306	86242	87162	921		LAGLIDADG endonuclease
orf220	88282	88944	663		LAGLIDADG endonuclease
orf103	90429	90740	312		LAGLIDADG endonuclease
orf110	91116	91448	333		LAGLIDADG endonuclease
orf106	91594	91914	321		LAGLIDADG endonuclease
orf147	93213	93656	444		LAGLIDADG endonuclease
orf290	94256	95128	873	325	GIY-YIG endonuclease
orf316	95454	96404	951	635	hypothetical protein
atp8	97040	97186	147	988
cox2	98175	120119	21945	14
exon1	98175	98295	121
exon2	100115	100241	127
exon3	106134	106214	81
exon4	116193	116343	151
exon5	116871	116930	60
exon6	117541	117588	48
exon7	119734	119770	37
exon8	120007	120119	113
orf100	98960	99262	303		LAGLIDADG endonuclease
orf58	99234	99410	177		LAGLIDADG endonuclease
orf137	99414	99827	414		LAGLIDADG endonuclease
orf157	100332	100805	474		LAGLIDADG endonuclease
orf136	100897	101307	411		GIY-YIG endonuclease
orf142	101355	101783	429		GIY-YIG endonuclease
orf64	102189	102383	195		LAGLIDADG endonuclease
orf47	102370	102513	144		LAGLIDADG endonuclease
orf106	102697	103017	321		LAGLIDADG endonuclease
orf225	103684	104361	678		GIY-YIG endonuclease
orf340	104888	105910	1023		LAGLIDADG endonuclease
orf691	106738	108813	2076		LAGLIDADG endonuclease
orf148	108956	109402	447		LAGLIDADG endonuclease
orf138	109675	110091	417		LAGLIDADG endonuclease
orf167	110476	110979	504		LAGLIDADG endonuclease
orf130	110928	111320	393		LAGLIDADG endonuclease
orf51	111336	111491	156		GIY-YIG endonuclease
orf191	112897	113472	576		LAGLIDADG endonuclease
orf64	113430	113624	195		LAGLIDADG endonuclease
orf89	114054	114323	270		LAGLIDADG endonuclease
orf114	114682	115026	345		LAGLIDADG endonuclease
orf214	115430	116074	645		LAGLIDADG endonuclease
orf476	118266	119696	1431		GIY-YIG endonuclease
orf264	120134	120928	795	1506	hypothetical protein
trnP	122435	122508	74	1383
rnl	123892	144172	20281	1677
exon1	123892	124284	393
exon2	124367	124508	142
exon3	126744	126918	175
exon4	128674	129619	946
exon5	132603	132653	51
exon6	134686	134721	36
exon7	137336	138080	745
exon8	141345	141479	135
exon9	143833	144172	340
orf236	125692	126402	711		GIY-YIG endonuclease
orf315	129982	130929	948		GIY-YIG endonuclease
orf412	130869	132107	1239		GIY-YIG endonuclease
orf480	132929	134371	1443		LAGLIDADG endonuclease
orf198	134776	135372	597		LAGLIDADG endonuclease
orf289	135453	136322	870		GIY-YIG endonuclease
orf160	136342	136824	483		LAGLIDADG endonuclease
orf285	138878	139735	858		LAGLIDADG endonuclease
orf311	140262	141197	936		GIY-YIG endonuclease
orf129	141907	142296	390		GIY-YIG endonuclease
orf99	142300	142599	300		GIY-YIG endonuclease
orf165	142590	143087	498		GIY-YIG endonuclease
trnE	145850	145923	74	1317
trnM(cat)	147241	147311	71	154
trnM	147466	147538	73	110
orf87	147649	147912	264	1125	GIY-YIG endonuclease
orf114	149038	149382	345	319	hypothetical protein
trnL	149702	149784	83	206
orf146	149991	150431	441	570	hypothetical protein
trnA	151002	151073	72	507
trnF	151581	151653	73	182
orf156	151836	152306	471	1953	hypothetical protein
trnL	154260	154343	84	2495
trnG	156839	156909	71	1802
trnS	158712	158799	88	464
atp6	159264	161348	2085	323
exon1	159264	159599	336
exon2	160911	161348	438
orf345	159603	160640	1038		LAGLIDADG endonuclease
orf66	161672	161872	201	6501	LAGLIDADG endonuclease
orf213	168374	169015	642	26	hypothetical protein
orf786	169042	171402	2361	521	DNA-directed RNA polymerase
orf122	171924	172292	369	151	DNA-directed RNA polymerase
orf109	172444	172773	330	1834	DNA-directed RNA polymerase
cob	174608	194665	20058	3076
exon1	174608	174814	207
exon2	178848	178925	78
exon3	188004	188170	167
exon4	192951	193318	368
exon5	194268	194665	398
orf312	174995	175933	939		LAGLIDADG endonuclease
orf253	176221	176982	762		LAGLIDADG endonuclease
orf476	177228	178658	1431		LAGLIDADG endonuclease
orf449	178926	180275	1350		LAGLIDADG endonuclease
orf289	182863	183732	870		GIY-YIG endonuclease
orf198	183744	184340	597		GIY-YIG endonuclease
orf324	185218	186192	975		LAGLIDADG endonuclease
orf531	186137	187732	1596		hypothetical protein
orf458	188196	189572	1377		GIY-YIG endonuclease
orf255	190304	191071	768		GIY-YIG endonuclease
orf254	191650	192414	765		LAGLIDADG endonuclease
orf131	193616	194011	396		LAGLIDADG endonuclease
nad4L	197742	198044	303	2
nad5	198047	233494	35448	958
exon1	198047	198370	324
exon2	199722	199812	91
exon3	202562	202708	147
exon4	210108	210226	119
exon5	213048	213088	41
exon6	224396	224591	196
exon7	227804	227880	77
exon8	230944	231015	72
exon9	232660	233494	835
orf428	198371	199657	1287		LAGLIDADG endonuclease
orf658	199824	201800	1977		LAGLIDADG endonuclease
orf993	204831	207812	2982		LAGLIDADG endonuclease
orf285	208568	209425	858		GIY-YIG endonuclease
orf450	211293	212645	1353		LAGLIDADG endonuclease
orf108	214269	214595	327		LAGLIDADG endonuclease
orf289	214641	215510	870		GIY-YIG endonuclease
orf151	215616	216071	456		LAGLIDADG endonuclease
orf110	216056	216388	333		LAGLIDADG endonuclease
orf374	216832	217956	1125		LAGLIDADG endonuclease
orf348	218018	219064	1047		GIY-YIG endonuclease
orf153	218911	219372	462		GIY-YIG endonuclease
orf365	219339	220436	1098		LAGLIDADG endonuclease
orf211	220586	221221	636		LAGLIDADG endonuclease
orf317	221208	222161	954		LAGLIDADG endonuclease
orf396	222211	223401	1191		LAGLIDADG endonuclease
orf117	223428	223781	354		LAGLIDADG endonuclease
orf138	223851	224267	417		LAGLIDADG endonuclease
orf511	224592	226127	1536		LAGLIDADG endonuclease
orf166	228739	229239	501		LAGLIDADG endonuclease
orf136	229408	229818	411		hypothetical protein
orf353	231510	232571	1062		LAGLIDADG endonuclease
orf119	234453	234812	360	689	GIY-YIG endonuclease
atp9	235502	235726	225	194
orf217	235921	236574	654	461	GIY-YIG endonuclease
orf112	237036	237374	339	1289	LAGLIDADG endonuclease
orf253	238664	239425	762	4	GIY-YIG endonuclease
nad2	239430	255296	15867	0
exon1	239430	239756	327
exon2	240768	241182	415
exon3	249597	249831	235
exon4	251308	251538	231
exon5	254867	255296	430
orf327	241366	242349	984		GIY-YIG endonuclease
orf246	242353	243093	741		GIY-YIG endonuclease
orf135	243232	243639	408		LAGLIDADG endonuclease
orf107	243636	243959	324		LAGLIDADG endonuclease
orf79	243919	244158	240		LAGLIDADG endonuclease
orf93	244232	244513	282		LAGLIDADG endonuclease
orf227	244477	245160	684		LAGLIDADG endonuclease
orf336	245117	246127	1011		GIY-YIG endonuclease
orf240	246187	246909	723		GIY-YIG endonuclease
orf368	247072	248178	1107		LAGLIDADG endonuclease
orf74	248073	248297	225		LAGLIDADG endonuclease
orf193	248302	248883	582		LAGLIDADG endonuclease
orf116	249074	249424	351		LAGLIDADG endonuclease
orf120	250137	250499	363		LAGLIDADG endonuclease
orf410	251546	252778	1233		LAGLIDADG endonuclease
orf258	253020	253796	777		GIY-YIG endonuclease
orf196	254020	254610	591		LAGLIDADG endonuclease
nad3	255297	255779	483	136
orf62	255916	256104	189	-28	LAGLIDADG endonuclease
orf84	256077	256331	255	1012	LAGLIDADG endonuclease
orf70	257344	257556	213	178	GIY-YIG endonuclease
orf130	257735	258127	393	951	GIY-YIG endonuclease
trnW	259079	259150	72	1512
rps3	260663	261820	1158	1282
trnR	263103	263175	73	1031
nad1	264207	277509	13303	793
exon1	264207	264347	141
exon2	266213	266316	104
exon3	269581	269725	145
exon4	275160	275367	208
exon5	276776	277509	734
orf439	264348	265667	1320		GIY-YIG endonuclease
orf251	266336	267091	756		LAGLIDADG endonuclease
orf120	267759	268121	363		GIY-YIG endonuclease
orf446	268226	269566	1341		LAGLIDADG endonuclease
orf342	269739	270767	1029		GIY-YIG endonuclease
orf289	271520	272389	870		GIY-YIG endonuclease
orf744	272866	275100	2235		LAGLIDADG endonuclease
orf109	276414	276743	330		GIY-YIG endonuclease
nad4	278303	282527	4225	338
exon1	278303	278807	505
exon2	280172	280888	717
exon3	282253	282527	275
orf108	279218	279544	327		LAGLIDADG endonuclease
orf123	279559	279930	372		LAGLIDADG endonuclease
orf117	281093	281446	354		LAGLIDADG endonuclease
orf71	281368	281583	216		LAGLIDADG endonuclease
orf192	281523	282101	579		LAGLIDADG endonuclease
orf35	282866	282973	108	95	LAGLIDADG endonuclease
orf93	283069	283350	282	1124	LAGLIDADG endonuclease
orf109	284475	284804	330	260	hypothetical protein
trnM	285065	285138	74	352
orf165	285491	285988	498	33	LAGLIDADG endonuclease
orf105	286022	286339	318	1064	LAGLIDADG endonuclease
ORFs with red color indicate these ORFs were located in introns, and ORFs with blue color represents free-standing ORFs

## Sheet: Table S2
Table S2 Codon usage analysis of the Tuber calosporum mitogenome
AmAcid	Codon	Number	Frequency
Ala	GCG	316	0.00351956
	GCA	671	0.00747349
	GCT	1032	0.0114943
	GCC	431	0.00480041
Cys	TGT	1292	0.0143901
	TGC	718	0.00799697
Asp	GAT	1709	0.0190346
	GAC	519	0.00578054
Glu	GAG	939	0.0104584
	GAA	1965	0.0218859
Phe	TTT	4666	0.0519692
	TTC	1630	0.0181547
Gly	GGG	718	0.00799697
	GGA	1102	0.0122739
	GGT	1132	0.012608
	GGC	444	0.0049452
His	CAT	1141	0.0127083
	CAC	482	0.00536844
Ile	ATA	3808	0.0424129
	ATT	4070	0.045331
	ATC	1448	0.0161276
Lys	AAG	2360	0.0262853
	AAA	5929	0.0660363
Leu	TTG	1604	0.0178651
	TTA	4335	0.0482825
	CTG	836	0.00931124
	CTA	1768	0.0196917
	CTT	1918	0.0213624
	CTC	877	0.00976789
Met	ATG	1504	0.0167513
Asn	AAT	4157	0.0463
	AAC	1485	0.0165397
Pro	CCG	300	0.00334135
	CCA	655	0.00729529
	CCT	952	0.0106032
	CCC	419	0.00466676
Gln	CAG	904	0.0100686
	CAA	1764	0.0196472
Arg	AGG	1235	0.0137552
	AGA	1878	0.0209169
	CGG	370	0.004121
	CGA	453	0.00504544
	CGT	448	0.00498975
	CGC	230	0.0025617
Ser	AGT	1622	0.0180656
	AGC	914	0.01018
	TCG	493	0.00549096
	TCA	1395	0.0155373
	TCT	1818	0.0202486
	TCC	826	0.00919986
Thr	ACG	408	0.00454424
	ACA	1431	0.0159383
	ACT	1361	0.0151586
	ACC	646	0.00719505
Val	GTG	760	0.00846476
	GTA	1610	0.0179319
	GTT	1785	0.019881
	GTC	546	0.00608126
Trp	TGG	985	0.0109708
	TGA	1450	0.0161499
Tyr	TAT	3725	0.0414885
	TAC	1395	0.0155373

## Sheet: Table S3
Table S3 Local BLAST analysis of the Tuber calosporum mitogenome against itself
Species	Identitie (%)	Aligned length (bp)	Mismatched bases (bp)	Gaps (bp)	from	to	from	to	evalue
T. calosporum	74.675	999	190	42	285464	286428	86160	87129	8.98e-106
T. calosporum	74.675	999	190	42	86160	87129	285464	286428	8.98e-106
T. calosporum	75.301	166	26	8	251577	251729	104612	104775	1.33e-09
T. calosporum	75.301	166	26	8	104612	104775	251577	251729	1.33e-09
T. calosporum	75.472	636	141	13	218645	219273	94484	95111	4.33e-79
T. calosporum	75.472	636	141	13	94484	95111	218645	219273	4.33e-79
T. calosporum	75.648	579	109	22	266349	266920	251550	252103	5.68e-68
T. calosporum	75.648	579	109	23	251550	252103	266349	266920	5.68e-68
T. calosporum	75.726	861	158	35	274235	275082	33655	34477	8.98e-106
T. calosporum	75.726	861	158	35	33655	34477	274235	275082	8.98e-106
T. calosporum	76.119	670	122	29	207156	207800	175265	175921	3.32e-85
T. calosporum	76.119	670	122	29	175265	175921	207156	207800	3.32e-85
T. calosporum	76.277	274	62	3	75686	75957	22177	22449	5.96e-33
T. calosporum	76.277	274	62	3	22177	22449	75686	75957	5.96e-33
T. calosporum	76.294	734	140	28	251942	252661	86326	87039	1.51e-98
T. calosporum	76.359	736	136	31	86326	87039	251942	252661	1.51e-98
T. calosporum	76.426	666	117	26	251923	252582	109836	110467	1.98e-87
T. calosporum	76.462	667	115	28	109836	110467	251923	252582	1.98e-87
T. calosporum	76.923	156	30	4	185398	185550	85193	85345	3.67e-15
T. calosporum	76.923	156	30	4	85193	85345	185398	185550	3.67e-15
T. calosporum	76.991	226	44	5	234974	235192	230277	230501	7.77e-27
T. calosporum	76.991	226	44	5	230277	230501	234974	235192	7.77e-27
T. calosporum	77.193	114	22	3	101242	101352	286362	286474	4.78e-09
T. calosporum	77.315	216	36	13	249913	250122	104574	104782	1.3e-24
T. calosporum	77.315	216	36	13	104574	104782	249913	250122	1.3e-24
T. calosporum	77.614	679	130	14	285606	286273	251935	252602	5.36e-108
T. calosporum	77.614	679	130	14	251935	252602	285606	286273	5.36e-108
T. calosporum	78.358	268	25	21	285294	285545	39208	39458	5.96e-33
T. calosporum	78.358	268	25	21	39208	39458	285294	285545	5.96e-33
T. calosporum	78.723	282	35	12	234908	235167	215193	215471	1.27e-39
T. calosporum	78.723	282	35	12	215193	215471	234908	235167	1.27e-39
T. calosporum	78.843	553	96	17	234549	235089	101543	102086	2.53e-96
T. calosporum	78.881	554	94	19	101543	102086	234549	235089	2.53e-96
T. calosporum	79.167	240	11	9	118033	118257	61194	61409	4.64e-29
T. calosporum	79.167	240	11	8	61194	61409	118033	118257	4.64e-29
T. calosporum	79.412	102	21	0	94939	95040	22624	22725	7.94e-12
T. calosporum	79.412	102	21	0	22624	22725	94939	95040	7.94e-12
T. calosporum	79.736	227	31	14	230285	230504	215285	215503	3.56e-35
T. calosporum	79.736	227	31	14	215285	215503	230285	230504	3.56e-35
T. calosporum	79.762	252	44	7	278818	279066	23966	24213	5.88e-43
T. calosporum	79.762	252	44	7	23966	24213	278818	279066	5.88e-43
T. calosporum	79.775	178	31	5	159964	160139	105258	105432	2.16e-27
T. calosporum	79.775	178	31	5	105258	105432	159964	160139	2.16e-27
T. calosporum	80.328	244	44	4	209476	209717	7262	7503	1.26e-44
T. calosporum	80.328	244	44	4	7262	7503	209476	209717	1.26e-44
T. calosporum	80.397	403	76	3	115538	115938	114534	114935	2.59e-81
T. calosporum	80.397	403	76	3	114534	114935	115538	115938	2.59e-81
T. calosporum	80.583	103	14	5	230294	230393	22624	22723	2.21e-12
T. calosporum	80.583	103	14	5	22624	22723	230294	230393	2.21e-12
T. calosporum	80.612	98	15	3	213758	213853	67786	67881	7.94e-12
T. calosporum	80.612	98	15	3	67786	67881	213758	213853	7.94e-12
T. calosporum	80.617	227	26	11	208268	208491	78749	78960	5.92e-38
T. calosporum	80.617	227	26	11	78749	78960	208268	208491	5.92e-38
T. calosporum	80.632	253	33	6	278823	279064	84544	84791	1.26e-44
T. calosporum	80.632	253	33	6	84544	84791	278823	279064	1.26e-44
T. calosporum	80.751	213	18	10	215183	215393	101896	102087	1.66e-33
T. calosporum	80.751	213	18	10	101896	102087	215183	215393	1.66e-33
T. calosporum	80.793	328	59	2	91595	91920	91129	91454	2.64e-66
T. calosporum	80.793	328	59	2	91129	91454	91595	91920	2.64e-66
T. calosporum	80.934	257	36	8	84536	84789	23963	24209	2.1e-47
T. calosporum	80.934	257	36	8	23963	24209	84536	84789	2.1e-47
T. calosporum	81.356	177	24	9	213222	213393	84517	84689	9.98e-31
T. calosporum	81.356	177	24	9	84517	84689	213222	213393	9.98e-31
T. calosporum	81.614	223	28	7	183513	183725	39942	40161	7.61e-42
T. calosporum	81.614	223	28	8	39942	40161	183513	183725	7.61e-42
T. calosporum	82.066	513	83	8	234408	234913	75558	76068	4.09e-119
T. calosporum	82.066	513	83	8	75558	76068	234408	234913	4.09e-119
T. calosporum	82.781	151	26	0	278818	278968	98319	98469	9.98e-31
T. calosporum	82.781	151	26	0	98319	98469	278818	278968	9.98e-31
T. calosporum	83.051	177	17	6	208402	208566	62225	62400	1.28e-34
T. calosporum	83.051	177	17	6	62225	62400	208402	208566	1.28e-34
T. calosporum	83.333	276	43	3	208647	208921	75697	75970	9.5e-66
T. calosporum	83.333	276	43	3	75697	75970	208647	208921	9.5e-66
T. calosporum	83.636	110	12	6	228252	228359	39105	39210	1.31e-19
T. calosporum	83.766	154	21	4	278817	278968	213242	213393	5.96e-33
T. calosporum	83.766	154	21	4	213242	213393	278817	278968	5.96e-33
T. calosporum	83.974	156	19	6	213243	213395	98319	98471	1.66e-33
T. calosporum	83.974	156	19	6	98319	98471	213243	213395	1.66e-33
T. calosporum	84.043	94	13	2	248602	248694	204562	204654	7.88e-17
T. calosporum	84.043	94	13	2	204562	204654	248602	248694	7.88e-17
T. calosporum	84.277	159	17	6	98318	98473	58539	58692	1.28e-34
T. calosporum	84.277	159	17	6	58539	58692	98318	98473	1.28e-34
T. calosporum	84.571	175	19	6	235010	235180	183568	183738	3.54e-40
T. calosporum	84.571	175	19	6	183568	183738	235010	235180	3.54e-40
T. calosporum	84.783	92	5	6	278982	279070	213493	213578	3.67e-15
T. calosporum	84.783	92	5	6	213493	213578	278982	279070	3.67e-15
T. calosporum	84.806	283	27	11	64279	64553	39195	39469	2.62e-71
T. calosporum	84.806	283	27	11	39195	39469	64279	64553	2.62e-71
T. calosporum	85.185	81	12	0	111542	111622	44057	44137	3.67e-15
T. calosporum	85.185	81	12	0	44057	44137	111542	111622	3.67e-15
T. calosporum	85.6	125	18	0	230277	230401	101971	102095	1.29e-29
T. calosporum	85.6	125	18	0	101971	102095	230277	230401	1.29e-29
T. calosporum	85.714	98	9	3	98601	98697	24129	24222	1.31e-19
T. calosporum	85.714	98	9	3	24129	24222	98601	98697	1.31e-19
T. calosporum	86.154	130	9	6	213451	213574	98564	98690	1.29e-29
T. calosporum	86.154	130	9	6	98564	98690	213451	213574	1.29e-29
T. calosporum	86.207	87	3	4	98604	98688	84713	84792	1.02e-15
T. calosporum	86.207	87	3	4	84713	84792	98604	98688	1.02e-15
T. calosporum	86.471	170	15	4	146925	147092	145339	145502	4.55e-44
T. calosporum	86.471	170	15	4	145339	145502	146925	147092	4.55e-44
T. calosporum	87.013	77	9	1	195594	195670	122864	122939	1.02e-15
T. calosporum	87.013	77	9	1	122864	122939	195594	195670	1.02e-15
T. calosporum	87.654	81	7	2	213493	213571	24132	24211	2.19e-17
T. calosporum	87.654	81	7	2	24132	24211	213493	213571	2.19e-17
T. calosporum	87.838	74	4	5	77135	77208	69394	69462	1.32e-14
T. calosporum	87.838	74	4	5	69394	69462	77135	77208	1.32e-14
T. calosporum	88.095	84	7	3	86159	86241	39377	39458	4.71e-19
T. calosporum	88.095	84	7	2	39377	39458	86159	86241	4.71e-19
T. calosporum	88.129	278	25	8	260445	260715	64283	64559	1.98e-87
T. calosporum	88.129	278	25	8	64283	64559	260445	260715	1.98e-87
T. calosporum	88.158	76	9	0	228286	228361	66188	66263	2.19e-17
T. calosporum	88.158	76	9	0	187931	188006	126667	126742	2.19e-17
T. calosporum	88.158	76	9	0	126667	126742	187931	188006	2.19e-17
T. calosporum	88.158	76	9	0	66188	66263	228286	228361	2.19e-17
T. calosporum	89.189	185	17	2	239424	239608	195348	195529	1.6e-58
T. calosporum	89.189	185	17	2	195348	195529	239424	239608	1.6e-58
T. calosporum	89.286	84	8	1	260623	260706	86159	86241	2.81e-21
T. calosporum	89.286	84	8	1	86159	86241	260623	260706	2.81e-21
T. calosporum	89.655	87	2	6	278982	279064	98604	98687	2.81e-21
T. calosporum	89.655	87	2	6	98604	98687	278982	279064	2.81e-21
T. calosporum	89.773	88	6	2	86159	86243	64463	64550	6.05e-23
T. calosporum	89.773	88	6	2	64463	64550	86159	86243	6.05e-23
T. calosporum	89.922	258	10	13	185030	185279	141637	141886	9.23e-86
T. calosporum	89.922	258	10	13	141637	141886	185030	185279	9.23e-86
T. calosporum	90.625	160	13	2	98311	98469	84531	84689	1.61e-53
T. calosporum	90.625	160	13	2	84531	84689	98311	98469	1.61e-53
T. calosporum	90.833	120	9	2	271434	271552	263717	263835	5.92e-38
T. calosporum	90.833	120	9	2	263717	263835	271434	271552	5.92e-38
T. calosporum	91.045	268	18	5	260449	260710	39202	39469	1.96e-97
T. calosporum	91.045	268	18	5	39202	39469	260449	260710	1.96e-97
T. calosporum	91.489	47	4	0	148308	148354	66184	66230	1.33e-09
T. calosporum	91.489	47	4	0	66184	66230	148308	148354	1.33e-09
T. calosporum	91.803	61	2	3	234883	234942	70052	70110	1.32e-14
T. calosporum	91.803	61	2	3	70052	70110	234883	234942	1.32e-14
T. calosporum	92.373	118	7	1	138477	138594	97867	97982	3.54e-40
T. calosporum	92.373	118	7	1	97867	97982	138477	138594	3.54e-40
T. calosporum	92.708	96	6	1	118158	118253	103593	103687	2.78e-31
T. calosporum	92.708	96	6	1	103593	103687	118158	118253	2.78e-31
T. calosporum	93.506	77	3	2	287157	287233	275693	275767	4.68e-24
T. calosporum	93.506	77	3	2	275693	275767	287157	287233	4.68e-24
T. calosporum	94.444	36	2	0	103571	103606	174500	174535	7.99e-07
T. calosporum	94.505	91	4	1	258949	259038	154817	154907	7.72e-32
T. calosporum	94.505	91	4	1	154817	154907	258949	259038	7.72e-32
T. calosporum	94.737	38	1	1	239681	239717	75172	75209	2.22e-07
T. calosporum	94.737	38	1	1	75172	75209	239681	239717	2.22e-07
T. calosporum	94.737	95	3	2	174372	174465	118033	118126	4.61e-34
T. calosporum	94.815	135	6	1	275785	275918	59301	59435	5.8e-53
T. calosporum	94.815	135	6	1	59301	59435	275785	275918	5.8e-53
T. calosporum	95.122	41	2	0	148314	148354	39138	39178	1.33e-09
T. calosporum	96.341	82	2	1	66187	66268	39135	39215	3.59e-30
T. calosporum	96.341	82	2	1	39135	39215	66187	66268	3.59e-30
T. calosporum	96.923	65	1	1	214569	214633	96957	97020	2.18e-22
T. calosporum	96.923	65	1	1	96957	97020	214569	214633	2.18e-22
T. calosporum	96.939	98	2	1	154817	154914	146392	146488	4.58e-39
T. calosporum	96.939	98	2	1	146392	146488	154817	154914	4.58e-39
T. calosporum	97.778	90	2	0	258949	259038	146392	146481	7.66e-37
T. calosporum	97.778	90	2	0	146392	146481	258949	259038	7.66e-37
T. calosporum	97.826	46	1	0	103523	103568	61198	61243	4.74e-14
T. calosporum	97.826	46	1	0	103523	103568	174376	174421	4.74e-14
T. calosporum	97.826	46	0	1	208261	208306	62039	62083	1.71e-13
T. calosporum	97.826	46	0	1	62039	62083	208261	208306	1.71e-13
T. calosporum	98.148	54	1	0	235428	235481	135392	135445	1.69e-18
T. calosporum	98.148	54	1	0	135392	135445	235428	235481	1.69e-18
T. calosporum	98.214	56	1	0	145980	146035	135390	135445	1.31e-19
T. calosporum	98.214	56	1	0	135390	135445	145980	146035	1.31e-19
T. calosporum	98.795	83	1	0	61863	61945	13425	13507	1.28e-34
T. calosporum	98.795	83	1	0	13425	13507	61863	61945	1.28e-34
T. calosporum	98.81	84	1	0	278203	278286	132835	132918	3.56e-35
T. calosporum	98.81	84	1	0	132835	132918	278203	278286	3.56e-35
T. calosporum	99.225	129	1	0	174306	174434	61128	61256	3.44e-60
T. calosporum	99.225	129	1	0	61128	61256	174306	174434	3.44e-60
T. calosporum	100	35	0	0	146457	146491	36972	36938	1.33e-09
T. calosporum	100	35	0	0	36938	36972	146491	146457	1.33e-09
T. calosporum	100	38	0	0	85992	86029	39208	39245	2.85e-11
T. calosporum	100	38	0	0	39208	39245	85992	86029	2.85e-11
T. calosporum	100	39	0	0	78749	78787	62045	62083	7.94e-12
T. calosporum	100	39	0	0	62045	62083	78749	78787	7.94e-12
T. calosporum	100	79	0	0	54346	54424	54269	54347	4.61e-34
T. calosporum	100	79	0	0	54269	54347	54346	54424	4.61e-34
T. calosporum	100	140	0	0	235428	235567	145982	146121	5.68e-68
T. calosporum	100	140	0	0	145982	146121	235428	235567	5.68e-68

## Sheet: Table S4
Table S4 Tandem repeats detected in the mitogenome of Tuber calosporum using the online program Tandem Repeats Finder with default parameters
Indices	Period Size (bp)	Copy Number	Consensus Size (bp)	Percent Matches	Percent Indels	Score	Entropy (0-2)	Repeat motif
54269--54424	77	2	77	100	0	312	1.77	ATTATTATTAAAACCCAGCCGATTTTTACTTATCTCCAAAGAGGTATATTTATTAATAATTATGG
69696--69722	12	2.3	12	100	0	54	1.68	AGTACCAGAAAA
77892--77928	7	5.3	7	100	0	74	1.4	GGCCTCC
79025--79063	12	3.3	12	92	0	60	0.68	TTTTTTATTGTT
79025--79054	15	2.1	14	93	6	51	0.56	TTTTTTGTTTTTTT
95185--95228	17	2.6	17	80	19	56	1.34	TTATTATTTGTTACTTT
106145--106184	21	1.9	21	85	10	55	1.59	TATTAATATTAATAGCTTTAA
167250--167278	6	4.8	6	100	0	58	1	TTCTCC
195721--195750	13	2.3	13	94	0	51	0.77	AAAAAACAACAAA
215490--215527	17	2.2	17	95	0	67	1.73	TTAGCTCCTAAATTCTT
218977--219038	30	2.1	30	84	6	81	1.85	ACAGGAAAAAATCACCCTAATTATGGTAAA
219558--219582	13	1.9	13	100	0	50	1.62	TTTGTGACGGGGT
228246--228280	18	1.9	18	88	0	52	1.55	CTTTCTAATAATAAATAT
231438--231474	18	2.2	18	85	9	51	1.24	TTAAATTATATACAAAAA
253928--253976	3	16.3	3	100	0	98	1.58	AGC

## Sheet: Table S5
Table S5 Distribution of repeat loci in the mitogenome of Tuber calosporum searched by REPuter
1st repeat length	Starting position	Match direction	2nd repeat length	Starting position	E-value
211	75563	F	211	234414	2.14e-117
147	175663	F	147	207548	7.3e-79
140	145981	F	140	235427	1.2e-74
129	61127	F	129	174305	1.94e-65
101	61155	F	101	174333	3.61e-51
96	39223	F	96	260470	3.7e-48
93	64429	F	93	260589	2.37e-46
86	102000	F	86	235003	3.88e-42
85	141729	F	85	185123	3.96e-39
84	59351	F	84	275834	1.56e-38
84	132834	F	84	278202	1.56e-38
79	13428	F	79	61866	6.36e-38
79	54268	F	79	54345	6.36e-38
75	64292	F	75	260454	1.63e-35
72	39134	F	72	66186	1.04e-33
73	146408	F	73	258965	5.7e-32
64	146391	F	64	154816	6.83e-29
66	110288	F	66	252406	8.45e-28
65	7427	F	65	209641	3.33e-27
64	75833	F	64	208784	1.31e-26
63	195353	F	63	239429	5.16e-26
59	39223	F	59	64308	6.99e-26
62	39377	F	62	285463	2.03e-25
56	40002	F	56	183567	4.47e-24
59	39333	F	59	260579	1.24e-23
59	97885	F	59	138497	1.24e-23
57	96956	F	57	214568	1.91e-22
56	135389	F	56	145979	7.52e-22
55	84634	F	55	98414	2.95e-21
54	75852	F	54	208803	1.16e-20
54	135391	F	54	235427	1.16e-20
49	39343	F	49	64429	7.33e-20
47	183691	F	47	235133	1.17e-18
50	102003	F	50	215309	2.75e-18
50	215309	F	50	235006	2.75e-18
46	132872	F	46	278240	4.69e-18
46	253927	F	46	253930	4.69e-18
49	263726	F	49	271443	1.08e-17
47	154833	F	47	258965	1.65e-16
47	251983	F	47	285652	1.65e-16
43	44056	F	43	111541	3e-16
43	253927	F	43	253933	3e-16
46	61197	F	46	103522	6.47e-16
46	91391	F	46	91857	6.47e-16
46	103522	F	46	174375	6.47e-16
46	214946	F	46	234792	6.47e-16
45	145408	F	45	146995	2.53e-15
41	62042	F	41	208265	4.8e-15
41	64480	F	41	86176	4.8e-15
41	86176	F	41	260640	4.8e-15

## Sheet: Table S6
Table S6 Local BLAST searches between the mitochondrial and the nuclear genomes of T. calosporum
Mitogenome	Nuclear Genome	Identity (%)	Alignment length (bp)	Mismatches (bp)	Gap (bp)	Mitogenome		Nuclear genome		Evalue
						From	To	From	To
T. calosporum	QFET01007756.1	94.632	1360	51	5	227596	228953	40314	38975	0
T. calosporum	QFET01025927.1	74.675	999	190	42	86160	87129	741	1705	5.34e-103
T. calosporum	QFET01025792.1	74.675	999	190	42	285464	286428	10445	11414	5.34e-103
T. calosporum	QFET01025612.1	100	999	0	0	146063	147061	1	999	0
T. calosporum	QFET01025793.1	100	920	0	0	234567	235486	1	920	0
T. calosporum	QFET01025927.1	75.726	861	158	35	274235	275082	36335	37157	5.34e-103
T. calosporum	QFET01025611.1	75.726	861	158	35	33655	34477	38727	39574	5.34e-103
T. calosporum	QFET01025611.1	76.359	736	136	31	86326	87039	16434	17153	9.01e-96
T. calosporum	QFET01025792.1	76.294	734	140	28	251942	252661	10611	11324	9.01e-96
T. calosporum	QFET01025927.1	77.581	678	132	14	251935	252602	883	1550	3.19e-105
T. calosporum	QFET01025611.1	77.581	678	132	14	285606	286273	16427	17094	3.19e-105
T. calosporum	QFET01025611.1	76.462	667	115	28	109836	110467	16415	17074	1.18e-84
T. calosporum	QFET01025792.1	76.426	666	117	26	251923	252582	34121	34752	1.18e-84
T. calosporum	QFET01025792.1	75.472	636	141	13	218645	219273	18769	19396	2.58e-76
T. calosporum	QFET01025599.1	75.472	636	141	13	94484	95111	11009	11637	2.58e-76
T. calosporum	QFET01025792.1	78.843	553	96	17	234549	235089	25828	26371	1.51e-93
T. calosporum	QFET01025793.1	79.245	530	89	17	101567	102086	5	523	1.95e-92
T. calosporum	QFET01025598.1	73.077	468	100	19	175265	175722	31405	31856	3.55e-30
T. calosporum	QFET01025855.1	73.077	468	100	19	207156	207607	17200	17657	3.55e-30
T. calosporum	QFET01025981.1	80.397	403	76	3	115538	115938	2173	2574	1.54e-78
T. calosporum	QFET01025981.1	80.397	403	76	3	114534	114935	3177	3577	1.54e-78
T. calosporum	QFET01025792.1	74.576	354	82	7	234567	234913	1	353	7.63e-32
T. calosporum	QFET01025793.1	74.576	354	82	7	75716	76068	1	347	7.63e-32
T. calosporum	QFET01025792.1	80.793	328	59	2	91595	91920	15414	15739	1.57e-63
T. calosporum	QFET01025792.1	80.793	328	59	2	91129	91454	15880	16205	1.57e-63
T. calosporum	QFET01025927.1	84.806	283	27	10	64279	64553	41875	42149	1.56e-68
T. calosporum	QFET01025927.1	84.806	283	27	10	39195	39469	66883	67157	1.56e-68
T. calosporum	QFET01025599.1	78.723	282	35	12	234908	235167	7557	7835	7.58e-37
T. calosporum	QFET01025793.1	78.723	282	35	12	215193	215471	342	601	7.58e-37
T. calosporum	QFET01005170.1	87.455	279	34	1	253671	253949	59236	59513	1.53e-83
T. calosporum	QFET01025927.1	88.129	278	25	8	260445	260715	66887	67163	1.18e-84
T. calosporum	QFET01025611.1	88.129	278	25	8	64283	64559	24937	25207	1.18e-84
T. calosporum	QFET01025599.1	83.333	276	43	3	75697	75970	1011	1285	5.66e-63
T. calosporum	QFET01025927.1	76.277	274	62	3	75686	75957	24857	25129	3.55e-30
T. calosporum	QFET01025927.1	91.045	268	18	5	260449	260710	41882	42149	1.17e-94
T. calosporum	QFET01025927.1	78.358	268	25	21	39208	39458	571	822	3.55e-30
T. calosporum	QFET01025927.1	78.358	268	25	21	285294	285545	41888	42138	3.55e-30
T. calosporum	QFET01025611.1	91.045	268	18	5	39202	39469	24941	25202	1.17e-94
T. calosporum	QFET01025598.1	89.922	258	10	13	141637	141886	9279	9528	5.5e-83
T. calosporum	QFET01025754.1	89.922	258	10	13	185030	185279	17935	18184	5.5e-83
T. calosporum	QFET01025927.1	80.934	257	36	8	84536	84789	26643	26889	1.25e-44
T. calosporum	QFET01025792.1	80.934	257	36	8	23963	24209	8821	9074	1.25e-44
T. calosporum	QFET01025611.1	80.632	253	33	7	84544	84791	43315	43556	7.53e-42
T. calosporum	QFET01025792.1	80.632	253	33	7	278823	279064	8829	9076	7.53e-42
T. calosporum	QFET01025927.1	79.762	252	44	7	278818	279066	26646	26893	3.5e-40
T. calosporum	QFET01025611.1	79.762	252	44	7	23966	24213	43310	43558	3.5e-40
T. calosporum	QFET01025792.1	84.064	251	39	1	208672	208921	5	255	1.22e-59
T. calosporum	QFET01025927.1	80.328	244	44	4	209476	209717	9942	10183	7.53e-42
T. calosporum	QFET01025599.1	80.328	244	44	4	7262	7503	1840	2081	7.53e-42
T. calosporum	QFET01025927.1	79.167	240	11	8	118033	118257	63798	64013	2.76e-26
T. calosporum	QFET01025792.1	76.923	234	54	0	22216	22449	9	242	2.14e-27
T. calosporum	QFET01025792.1	80.617	227	26	10	208268	208491	3034	3245	3.53e-35
T. calosporum	QFET01025599.1	80.617	227	26	10	78749	78960	632	855	3.53e-35
T. calosporum	QFET01025599.1	79.736	227	31	14	230285	230504	7649	7867	2.12e-32
T. calosporum	QFET01026152.1	79.736	227	31	14	215285	215503	1713	1932	2.12e-32
T. calosporum	QFET01026152.1	76.991	226	44	5	234974	235192	1705	1929	4.63e-24
T. calosporum	QFET01025793.1	76.991	226	44	5	230277	230501	408	626	4.63e-24
T. calosporum	QFET01025927.1	81.614	223	28	7	183513	183725	42622	42841	4.53e-39
T. calosporum	QFET01025598.1	81.614	223	28	8	39942	40161	7762	7974	4.53e-39
T. calosporum	QFET01025792.1	80.751	213	18	10	215183	215393	26181	26372	9.87e-31
T. calosporum	QFET01025599.1	80.751	213	18	10	101896	102087	7547	7757	9.87e-31
T. calosporum	QFET01015603.1	91.943	211	17	0	1653	1863	8792	9002	2.58e-76
T. calosporum	QFET01005218.1	95.722	187	7	1	10876	11062	10345	10530	1.99e-77
T. calosporum	QFET01025611.1	89.189	185	17	2	195348	195529	3916	4100	9.53e-56
T. calosporum	QFET01025598.1	89.189	185	17	2	239424	239608	19597	19778	9.53e-56
T. calosporum	QFET01000818.1	95.652	184	8	0	10879	11062	20837	20654	2.58e-76
T. calosporum	QFET01025792.1	79.775	178	31	5	159964	160139	29543	29717	1.29e-24
T. calosporum	QFET01025855.1	79.775	178	31	5	105258	105432	1899	2074	1.29e-24
T. calosporum	QFET01025927.1	83.051	177	17	6	208402	208566	64829	65004	7.63e-32
T. calosporum	QFET01025792.1	81.356	177	24	9	213222	213393	8802	8974	5.94e-28
T. calosporum	QFET01025599.1	83.051	177	17	6	62225	62400	766	930	7.63e-32
T. calosporum	QFET01025599.1	81.356	177	24	9	84517	84689	5586	5757	5.94e-28
T. calosporum	QFET01025598.1	84.571	175	19	6	235010	235180	7817	7987	2.11e-37
T. calosporum	QFET01025793.1	84.571	175	19	6	183568	183738	444	614	2.11e-37
T. calosporum	QFET01025598.1	80.347	173	22	10	207637	207800	1	170	1.66e-23
T. calosporum	QFET01025599.1	80.347	173	22	10	175752	175921	1	164	1.66e-23
T. calosporum	QFET01025754.1	86.471	170	15	4	146925	147092	21637	21800	2.71e-41
T. calosporum	QFET01025792.1	90.625	160	13	2	98311	98469	8816	8974	9.6e-51
T. calosporum	QFET01025792.1	90.625	160	13	2	84531	84689	22596	22754	9.6e-51
T. calosporum	QFET01025927.1	84.277	159	17	6	98318	98473	61143	61296	7.63e-32
T. calosporum	QFET01025792.1	84.277	159	17	6	58539	58692	22603	22758	7.63e-32
T. calosporum	QFET01025792.1	83.974	156	19	6	213243	213395	22604	22756	9.87e-31
T. calosporum	QFET01025792.1	76.923	156	30	4	185398	185550	9478	9630	2.18e-12
T. calosporum	QFET01025598.1	76.923	156	30	4	85193	85345	9647	9799	2.18e-12
T. calosporum	QFET01025599.1	83.974	156	19	6	98319	98471	5607	5759	9.87e-31
T. calosporum	QFET01025611.1	83.766	154	21	4	213242	213393	43309	43460	3.55e-30
T. calosporum	QFET01025599.1	83.766	154	21	4	278817	278968	5606	5757	3.55e-30
T. calosporum	QFET01025611.1	82.781	151	26	0	98319	98469	43310	43460	5.94e-28
T. calosporum	QFET01025792.1	82.781	151	26	0	278818	278968	22604	22754	5.94e-28
T. calosporum	QFET01003259.1	97.143	140	4	0	31052	31191	43065	42926	1.58e-58
T. calosporum	QFET01025612.1	87.591	137	14	2	145339	145472	863	999	4.56e-34
T. calosporum	QFET01025927.1	94.815	135	6	1	275785	275918	61905	62039	3.45e-50
T. calosporum	QFET01025611.1	94.815	135	6	1	59301	59435	40277	40410	3.45e-50
T. calosporum	QFET01025792.1	86.154	130	9	6	213451	213574	22849	22975	7.69e-27
T. calosporum	QFET01025599.1	86.154	130	9	6	98564	98690	5815	5938	7.69e-27
T. calosporum	QFET01025927.1	99.225	129	1	0	174306	174434	63732	63860	2.05e-57
T. calosporum	QFET01025855.1	99.225	129	1	0	61128	61256	16241	16369	2.05e-57
T. calosporum	QFET01025927.1	97.6	125	1	2	234408	234531	78162	78285	2.67e-51
T. calosporum	QFET01025792.1	85.6	125	18	0	230277	230401	26256	26380	7.69e-27
T. calosporum	QFET01026152.1	85.6	125	18	0	101971	102095	1705	1829	7.69e-27
T. calosporum	QFET01026152.1	98.387	124	1	1	75558	75680	5836	5959	2.06e-52
T. calosporum	QFET01025611.1	90.833	120	9	2	271434	271552	28209	28327	3.53e-35
T. calosporum	QFET01025611.1	90.833	120	9	2	263717	263835	35926	36044	3.53e-35
T. calosporum	QFET01025792.1	92.373	118	7	1	138477	138594	22152	22267	2.11e-37
T. calosporum	QFET01025754.1	92.373	118	7	1	97867	97982	14775	14892	2.11e-37
T. calosporum	QFET01025927.1	77.193	114	22	3	101242	101352	1639	1751	2.84e-06
T. calosporum	QFET01025927.1	83.636	110	12	6	228252	228359	41785	41890	7.8e-17
T. calosporum	QFET01025927.1	79.412	102	21	0	94939	95040	25304	25405	4.73e-09
T. calosporum	QFET01025792.1	79.412	102	21	0	22624	22725	19224	19325	4.73e-09

## Sheet: Table S7
Table S7 Species, and GenBank accession number used for phylogenetic analysis in this study
Species	Family	Order	subphylum	Phylum	GenBank accession number
Blastosporella zonata	Tricholomataceae	Agaricales	Agaricomycotina	Basidiomycota	MH725792
Rhizoctonia solani	Ceratobasidiaceae	Cantharellales			KC352446
Opegrapha vulgata	Opegraphaceae	Arthoniales	Pezizomycotina	Ascomycota	NC_035825
Heterodermia casarettiana	Physciaceae	Caliciales			NC_042185
Pseudocercospora fijiensis	Mycosphaerellaceae	Capnodiales			NC_044132
Zasmidium cellare					NC_030334
Zymoseptoria tritici					NC_010222
Cladophialophora bantiana	Herpotrichiellaceae	Chaetothyriales			NC_030600
Exophiala dermatitidis					MT:NW_008751656
Chrysoporthe austroafricana	Cryphonectriaceae	Diaporthales			NC_030522
Chrysoporthe cubensis					NC_030524
Stenocarpella maydis	Diaporthaceae				MT:CM008199
Aspergillus flavus	Aspergillaceae	Eurotiales			NC_026920
Monascus purpureus					MT:AP019407
Penicillium digitatum					NC_015080
Talaromyces marneffei	Trichocomaceae				NC_005256
Colletotrichum acutatum	Glomerellaceae	Glomerellales			NC_027280
Verticillium dahliae	Plectosphaerellaceae				NC_008248
Cairneyella variabilis	Helotiaceae	Helotiales			NC_029759
Glarea lozoyensis					NC_031375
Phialocephala subalpina	incertae sedis				NC_015789
Rhynchosporium agropyri	incertae sedis				NC_023125
Sclerotinia borealis	Sclerotiniaceae				NC_025200
Sclerotinia sclerotiorum					MT:NC_035155
Clonostachys rosea	Bionectriaceae	Hypocreales			NC_036667
Metarhizium anisopliae	Clavicipitaceae				NC_008068
Paecilomyces penicillatus					NC_043850
Epichloe festucae					NC_032064
Pochonia chlamydosporia					NC_022835
Akanthomyces muscarius	Cordycipitaceae				NC_004514
Beauveria bassiana					NC_010652
Cordyceps cicadae					NC_041489
Parengyodontium album					NC_032302
Lecanicillium saksenae					NC_028330
Hypomyces aurantius	Hypocreaceae				NC_030206
Trichoderma asperellum					MT:KR952346
Acremonium chrysogenum	incertae sedis				NC_023268
Fusarium bambusae	Nectriaceae				NC_044490
Ilyonectria destructans					NC_030340
Nectria cinnabarina					NC_030252
Hirsutella vermicola	Ophiocordycipitaceae				NC_036610
Ophiocordyceps sinensis					NC_034659
Tolypocladium inflatum					NC_036382
Cladonia apodocarpa	Cladoniaceae	Lecanorales			NC_039372
Hypogymnia vittata	Parmeliaceae				NC_035730
Usnea mutabilis					NC_039633
Parmotrema diffractaicum					MG642023
Ramalina intermedia	Ramalinaceae				NC_044483
Ceratocystis albifundus	Ceratocystidaceae	Microascales			NC_045185
Phlyctis petraea	Phlyctidaceae	incertae sedis			NC_042413
Pseudogymnoascus pannorum	Pseudeurotiaceae	incertae sedis			NC_027422
Arthroderma uncinatum	Arthrodermataceae	Onygenales			NC_012828
Epidermophyton floccosum					NC_007394
Microsporum canis					NC_012832
Nannizzia nana					NC_012830
Trichophyton mentagrophytes					NC_012826
Paracoccidioides brasiliensis	incertae sedis				NC_007935
Sporothrix schenckii	Ophiostomataceae	Ophiostomatales			NC_015923
Arthrobotrys musiformis	Orbiliaceae	Orbiliales			NC_041444
Dactylella tenuis					NC_042947
Dactylellina haptotyla					NC_041555
Drechslerella brochopaga					NC_041248
Orbilia dorsalis					NC_041448
Coccocarpia palmicola	Coccocarpiaceae	Peltigerales			NC_034332
Leptogium hirsutum	Collemataceae				NC_034928
Peltigera dolichorrhiza	Peltigeraceae				NC_031804
Ricasolia amplissima	Lobariaceae				NC_035826
Pertusaria propinqua	Pertusariaceae	Pertusariales			NC_039355
Tuber calosporum	Tuberaceae	Pezizales			MT028548
Morchella importuna	Morchellaceae				NC_045397
Pyronema omphalodes	Pyronemataceae				NC_029745
Coniothyrium glycines	Coniothyriaceae	Pleosporales			NC_040008
Parastagonospora nodorum	Phaeosphaeriaceae				MT:NC_009746
Pithomyces chartarum	Astrosphaeriellaceae				NC_035636
Pyrenophora teres	Pleosporaceae				MT:CM017819
Shiraia bambusicola	incertae sedis				NC_026869
Madurella mycetomatis	incertae sedis	Sordariales			NC_018359
Podospora comata	Chaetomiaceae				LR026971
Annulohypoxylon stygium	Hypoxylaceae	Xylariales			NC_023117
Arthrinium arundinis	Apiosporaceae				NC_035508
Pestalotiopsis fici	Sporocadaceae				NC_031828
Pneumocystis murina	Pneumocystidaceae	Pneumocystidales	Taphrinomycotina		NC_020332
Candida bohioensis	Debaryomycetaceae	Saccharomycetales	Saccharomycotina		NC_022434
Debaryomyces hansenii					MT:NC_010166
Meyerozyma guilliermondii					NC_022154
Geotrichum candidum	Dipodascaceae				NC_025768
Magnusiomyces capitatus					NC_024095
Yarrowia alimentaria					NC_016124
Starmerella bacillaris	incertae sedis				NC_005972
Clavispora lusitaniae	Metschnikowiaceae				NC_022161
Barnettozyma californica	Phaffomycetaceae				NC_022159
Cyberlindnera suaveolens					NC_022167
Komagataella phaffii					MT:FR839632
Wickerhamomyces mucosus					NC_022171
Brettanomyces bruxellensis	Pichiaceae				NC_013147
Ogataea angusta					NC_014805
Pichia kluyveri					NC_022158
Kazachstania unispora	Saccharomycetaceae				NC_036378
Saccharomyces cerevisiae					LBMA01000018
Torulaspora quercuum					NC_036375
Saccharomycopsis malanga					MT:CP025327
Diddensiella santjacobensis	Trichomonascaceae				NC_022155
Groenewaldozyma salmanticensis					NC_014613
Chytriomyces confervae	Chytriomycetaceae	Chytridiales	Chytridiomycota incertae sedis	Chytridiomycota	NC_042880
